# Supplementary material for: Diagnostic Performance of Artificial Intelligence Models for Periodontitis Disease Detection Using Panoramic Radiographs: A Systematic Review
Source: Dent J (Basel). 2026 Jul 7;14(7):416. doi: 10.3390/dj14070416 (PMC13408786; doi:10.3390/dj14070416)
Supplement: Supplementary file 1 [file dentistry-14-00416-s001.zip]

Archive with 1 entries (1 files):
- dentistry-4351008-supplementary.pdf
